# Supplementary material for: Peritonsillar abscess may not always be a complication of acute tonsillitis: A prospective cohort study
Source: PLoS One. 2020 Apr 3;15(4):e0228122. doi: 10.1371/journal.pone.0228122 (PMC7122714; doi:10.1371/journal.pone.0228122)
Supplement: S1 File — (XLSX) [file pone.0228122.s001.xlsx]

## Sheet: Taulukko1
Age	Group	Gender	Smoking	Alcohol	Alcohol2	Antibiotic	Antibiotic2	Duration of symptoms	Unilateral	Common cold	Fever	Earlier throat infection	Oral hygiene	Tonsillar findings	Bacteria	Amyl	CRP
21	1	1	2	1	2	2	2	5		2	1	4	1	2	2	30	120
32	1	1	3	1	2	2	2	2	2	1	1	4	1	2	1	36	81
42	1	2	1	1	2	2	2	3	2	2	1	4	1	4	2	24	373
26	1	2	1	1	2	2	2	2	2	1	1	4	2	4	1	53	83
19	1	2	2	1	2	2	2	4	2	1	1	4	2	2	2	18	223
36	1	2	1	1	2	2	2	12	1	2	2	4	2	2	2	36	92
22	1	2	1	2	2	2	2	4	2	2	2	4	1	4	2	70	3
27	1	2	2	1	2	1	1	10	2	2	2	1	1	4	1	68	16
21	1	1	2	2	2	2	2	3	1		1	4	1	1	2	48	25
18	1	1	2	2	2	1	1	14	2	2	1	4	1	1	1	27	28
24	1	2	2	1	1	2	2	2	1	2	2	4	1	2	2	44	84
33	1	1	2	1	2	2	2	3	1	1	2	1	1	2	1	47	10
36	1	2	1	1	2	2	2	4	1	2	2	3	1	2	1	63	5
33	1	1	2	2	2	2	2	5	2	1	1	4	1	2	1	39	51
34	1	2	2	2	2	2	2	4	2	2	1	1	1	1	1	24	110
44	1	2	3	2	2	2	2	3	1	1	1	4	1		2	37	142
31	1	2	1	2	2	2	2	13	1	1	1	4	2	2	1	42	6
25	1	2	1	2	2	2	2	3	1	1	1	4	1	2	2	58	58
27	1	1	1	1	1	2	2	2	1	1	1	4	1	4	1	44	81
32	1	1	1	1	2	1	2	3	2	2	1	4	1	1	2	26	373
38	1	2	3	2	2	2	2	3	1	2	1	1	1	4	2	34	90
23	1	2	2	2	2	2	2	2	2	1	1	2	1	1	2	19	129
30	1	2	1	2	2	2	2	3	1	2	1	4	1	4	2	25	218
19	1	1	2	1	2	1	2	5	2	1	1	4	1	1	1	28	153
27	1	2	1	1	2	1	1	14	1	2	2	4	1	1	1	45	140
53	1	2	3	1	2	2	2	2		2	1	3	1	4	2	39	174
49	1	1	2	1	2	1	1	7	2	1	1	4	1	2	1	87	106
30	1	1	1	2	2	2	2	2	1	2	1	4	1	4	1	34	116
44	1	2	3	2	2	2	2	6	1	2	1	4	1	4	1	46	133
26	1	1	1	1	2	2	2	1	1	1	1	1	1	1	1	19	186
36	1	2	2	2	2	1	2	5	1	1	1	1	1	4	1	49	164
20	1	2	1	1	2	1	2	2	2	2	1	1	1	4	2	23	138
17	1	2	2	1	2	2	2	2	1	1	1	4	1	1	1	125	94
20	1	2	1	1	2	1	2	5	2	1	1	4	1	1	1	28	80
18	1	2	1	1	2	1	2	1	1		1	4	1	4	2	63	66
34	1	1	1	1	1	2	2	3	2	2	1	1	1	1	1	38	219
24	1	2	2	2	2	2	2	3	1	2	1	4	1	1	1	57	3
26	1	2	3	2	2	2	2	2	1	2	1	4	1	4	2	49	62
86	1	1	3	1	2	1	1	6	1	2	2	1	1	1	1		3
35	1	2	3	1	1	2	2	1	1	2	1	4	1	4	2	50	98
22	1	1	2	2	2	1	2	4	1	2	1	4	1	1	1	30	82
37	1	2	2	2	2	2	2	14	1	1	2	4	1	2	2	72	32
29	1	1	3	2	2	2	2	3	2	1	1	3	1	2	2	92	193
20	1	2	1	1	2	1	1	5	2	1	2	1	1	4	1	15
28	1	1	3	1	2	2	2	1	1	1	1	1	1	4	2	33	59
20	1	2	1	2	2	1	1	3	2	2	1	4	1	4	1	33	180
37	1	1	2	2	2	2	2	3		2	1	1	1	4	2	59	64
27	1	1	3	1	2	1	1	6	1	2	2	4		4	1	85	14
18	1	1	2	1	2	1	1	4	2	1	1	4	2	1	1	54	103
15	1	2	1	2	2	2	2	7	1	1	1	4	1	4	1	40	156
56	1	1	3	2	2	2	2	7	1	2	1	4	1	2	2	31	70
41	1	2	2	1	2	2	2	4	1	2	2	4	1	1	1	81	18
32	1	2	1	1	2	2	2	2	1	1	1	4	1	2	1
29	1	2	1	1	2	2	2	4	1	2	2	4	1	2	2	78	8
26	2	1	1	1	2	1	1	10	1	1	2	4	1	1	1	45	124
21	2	1	1	1	2	2	2	6	1	2	1	3	1	2	1	58	44
27	2	2	1	1	2	2	2	3	1	2	2	4	1	3	1	30	16
28	2	2	2	1	2	2	2	3	1	2	1	4	1	2	2	48	95
38	2	1	3	1	2	1	1	8	1	2	1	4	1	2	1	44	28
85	2	1	3	2	2	2	2	3	1	2	2	4	2	2	1	79	94
66	2	1	2	2	2	2	2	1	1	2	2	1	1	3	1	91	4
28	2	2	3		2	2	2	5	1	2	1	3	1	4	1
59	2	1	3	1	2	2	2	8	1	2	2	4	1	2	2	39	56
27	2	1	2	2	2	2	2	2	1	1	1	4	2	2	2	43	58
18	2	1	2	1	2	1	1	6	1	1	1	4	1	4	1	78	102
21	2	2	2	1	2	1	1	2	1	2	1	1	1	3	1	71	38
27	2	2	2	2	2	2	2	6	1	1	1	4	1	2	1	37	99
44	2	2	2	2	2	2	2	7	1	2	2	4	1	2	2	215	61
42	2	2	2	1	2	1	1	5	1	2	1	4	1	2	1	45	145
25	2	1	1	2	2	2	2	2	2	1	1	4	1	2	1	37	158
65	2	2	2	2	2	2	2	3	1	1	1	4	1	1	2	42	65
20	2	1	2	1	2	1	1	6	1	2	1	4	1	2	2	50	33
38	2	1	2	1	2	2	2	20	1	1	2	1	1	2	2	66	29
33	2	1	2	1	2	2	2	3	1	2	1	1	1	2
39	2	2	2	2	2	1	1	8	1	2	1	2	1	2	1	38	5
29	2	1	2	2	2	2	2	7	1	2	1	4	1	4	1	51	79
65	2	1	3	1	1	2	2	4	1	2	1	1	1	2	2	71	111
22	2	2	2	2	2	2	2	5	1	2	1	4	1	2	1	56	130
75	2	1	2	2	2	2	2	2	1	2	1	4	1		1	83	28
26	2	1	2	1	2	2	2	2	2	2	1	1	1	1	2	31	224
29	2	2	2	2	2	2	2	2	1	2	2	4	1	1	1	39	49
69	2	2	1	2	2	1	2	8	1	1	2					47	140
40	2	2	2		2	2	2	5	1	2	1	4	1	1	2	57	149
19	2	2	3	2		1	2	7	2	2		1	1	1	1	50	67
20	2	2	2	2		2	2	4	1	2	1		1	4	1	24
42	2	2	3	-		2	2	2	1	2	1	1	1	2	2	78	44
17	2	2	1	-		2	2	5	1	1	1	1	1	1	1	30	82
34	2	1	3	2				2	1	2	2		1	4	2	39	51
20	2	2	2	1		2	2	6	1	1	2	3	1	2		73
19	2	1														20	179
60	3	2	2	2	2	2	2	5	1	2	1	4	1	3	1	79	15
59	3	1	2	1	1	1	2	5	1	2	2	4	1	3	1	77	40
42	3	2	2	2	2	2	2	3	2	2	1	4	1	1	2	26	272
27	3	1	2	1	2	1	1	7	1	2	1				3	49	5
25	3	1	1	2	2	2	2	5	1	2	1	4	1	1	2	64	131
20	3	1	2	1	2	2	2	3	1	2	1	4	1	1	1	44	154
52	3	2	3	2	2	2	2	3	1	2	1	4	1	2	3	97	53
36	3	1	1	1	2	1	1	4	1	2	1	4	1	1	3	23	229
34	3	2	1	2	2	2	2	3	1	2	1	2	2	2	1	36	88
65	3	1	3	1	2	2	2	16	1	2	2	4	2	3	1	48	15
25	3	1	3	1	2	1	2	5	1	2	1	4	1	2	1	41	54
37	3	1	3	1	2	1	1	6	1	2	1	1	1	2	2	35	124
37	3	2	2	2	2	1	2	9	1	2	1	4	1	2	2	41	67
16	3	1	2	1	2	2	2	4	1	2	1	4	1	4	1	44	76
21	3	1	3	1	2	2	2	3	1	2	1	4	1	4	4	71	95
41	3	1	2	2	2	1	1	4	1	2	2	3	1	1	3	35	141
49	3	1	1	2	2	1	1	4	1	1	1	3	2	1	3	50	36
29	3	2	3	1	2	1	1	8	2	1	1	4	1	1	2	28	36
27	3	1	3	1	2	2	2	2	1	2	1	1	1	2		32	105
49	3	2	2	2	2	2	2	8	1	2	2	4	1	2	1	41	11
37	3	1	3	1	1	2	2	4	1	2	1	4	1	1	5	44	197
45	3	2	2	1	2	2	2	8	1	2	1	4	1	1		40	105
20	3	2	1	2	2	2	2	14	1	2	2	1	1	2	2	41	38
31	3	1	2	1	2	1	1	13	1	1	2	1	1	2	2	46	13
41	3	2	1	1	2	2	2	2	1	1	1	3	1	2	1	51	6
27	3	2	3	1	2	2	2	4	1	2	2	4	1	2	1	27	122
36	3	2	1	2	2	2	2	3	1	2	1	4	1	4	3	36	35
31	3	1	3	1	2	1	1	6	1	1	1	1	1	2	5	55	272
19	3	1	2	1	2	1	1	14	1	2	1	4	1	2		50	45
18	3	2	2	1	2	2	2	7	1	1	2	1	1	2	1	53	80
34	3	1	1	1	2	2	2	7	1	1	1	4	1	2	2
45	3	1	1	2	2	2	2	4	1	1	2	4	1	1	3	63	90
40	3	1	1	2	2	2	2	6	2	2	1	4	1	2	1	37	205
39	3	1	1	1	1	2	2	7	1	2	2	4	1	1	1
52	3	1			2		2								3	75	56
24	3	1	1	1	2	2	2	3	1	1	2	4	1	3	2	82	16
25	3	1	3	1	2	2	2	7	1	2	1	4	1	1	1	22	173
38	3	1	1	2	2	1	1	6	1	2	2	4	1	2	1	51	38
45	3	1	1	2	2	2	2	3	1	1	2	3	1	3	1	35	11
31	3	1	1	1	2	2	2	2	1	2	1	4	1	1	1	17
24	3	2	2	1	2	2	2	2	1	2	2	4	1	1	1	52	60
53	3	1	3	2	2	1	2	5	1	2	1	4	1	2	3	28	38
16	3	2	1	2	2	2	2	3	2	1	1	1	2	2	4	48	22
27	3	2	1	1	2	2	2	7	1	2	2	1	1	2	2	54	59
38	3	2	2	2	2	2	2	10	1	2	1	4	1	3	2	49	12
58	3	2	1	2	2	2	2	2	1	1	1	3	1	2	2	32	177
60	3	1	2	1	2	1	2	5	1	2	2	1	1	4	1	41	220
39	3	1	2	1	2	2	2	10	1	1	1	4	1	2	1	116	10
56	3	1	2	1	2	2	2	26	1	2	1	3	1	3	1
44	3	2	2	2	2	2	2	13	1	2	2	4	1	3	1	27	3
36	3	2	1	1	2	2	2	7	1	2	2	1	1	4	1	50	40
30	3	1	1	1	1	2	2	3	1	2	1	1	1	1	2	15	152
24	3	1	1	1	2	2	2	5	1	2	1	1	1	4	1	24	197
24	3	2	1	1	2	2	2	7	1	2	2	4	1	1	4	22	146
19	3	1	2	1	1	2	2	4	1	1	1	1	2	2	1	53	193
41	3	1	1	1	2	2	2	7	1	1	1	3	1	2	1	51	33
25	3	2	2	2	2	2	2	7	1	2	1	4	1	2
27	3	1	1	1	2	2	2	2	1	2	2	3	1	4	5	29	313
